# Supplementary material for: Critical Reappraisal of Methods for Measuring Urine Saturation with Calcium Salts
Source: Molecules. 2021 May 25;26(11):3149. doi: 10.3390/molecules26113149 (PMC8197498; doi:10.3390/molecules26113149)
Supplement: Supplementary file 1 [file molecules-26-03149-s001.zip]

Archive with 1 entries (1 files):
- molecules-1230994-supplementary.pdf
